# Supplementary material for: Anti–Zika Virus Activity and Isolation of Flavonoids from Ethanol Extracts of Curatella americana L. Leaves
Source: Molecules. 2023 Mar 10;28(6):2546. doi: 10.3390/molecules28062546 (PMC10054362; doi:10.3390/molecules28062546)
Supplement: Supplementary file 1 [file molecules-28-02546-s001.zip]

Archive with 1 entries (1 files):
- molecules-2231916-supplementary.pdf
